# Supplementary material for: 5bα,6,7,13bα,14,15-Hexahydro­acridino[4,3-c]acridine
Source: Acta Crystallogr Sect E Struct Rep Online. 2008 May 21;64(Pt 6):o1136. doi: 10.1107/S1600536808014803 (PMC2961454; doi:10.1107/S1600536808014803)
Supplement: Supplementary file 2 [file e-64-o1136-Isup2.hkl]

data_I

loop_
_refln_index_h
_refln_index_k
_refln_index_l
_refln_F_meas
_refln_F_calc
_refln_F_sigma
   2   0   0   24.349   26.204  0.256
   4   0   0    9.145   10.251  0.267
   6   0   0   15.542   14.756  0.285
   8   0   0    6.040    5.097  0.569
   1   1   0   14.071   15.393  0.135
   2   1   0   22.059   21.964  0.225
   3   1   0   10.135   10.616  0.215
   4   1   0   14.277   13.766  0.221
   5   1   0   36.630   36.603  0.359
   6   1   0   11.055   11.407  0.340
   7   1   0    4.774    3.617  1.583
   8   1   0    4.019    3.683  2.082
   0   2   0  200.561  211.110  0.300
   1   2   0   12.723   12.795  0.174
   2   2   0    4.727    2.516  0.371
   3   2   0    1.838    3.871  0.944
   4   2   0    1.326    2.556  3.750
   5   2   0   30.052   28.858  0.302
   6   2   0    2.810    3.473  2.751
   7   2   0    5.596    6.233  1.467
   8   2   0    0.000    0.316  9.974
   1   3   0    5.479    5.013  0.314
   2   3   0    7.576    7.903  0.254
   3   3   0    6.307    6.348  0.328
   4   3   0    3.426    4.283  1.640
   5   3   0   12.248   11.242  0.305
   6   3   0   41.597   42.000  0.392
   7   3   0    8.800    9.832  0.436
   8   3   0    4.148    4.918  2.149
   0   4   0   15.425   16.994  0.204
   1   4   0   13.043   12.546  0.225
   2   4   0    5.241    3.297  0.373
   3   4   0   13.412   12.237  0.242
   4   4   0   16.897   16.061  0.247
   5   4   0   12.766   11.405  0.317
   6   4   0   42.419   42.289  0.409
   7   4   0    5.439    3.513  1.559
   8   4   0    4.005    3.950  2.401
   1   5   0   35.630   34.055  0.339
   2   5   0    7.500    8.061  0.317
   3   5   0    7.959    7.722  0.330
   4   5   0   11.995   12.088  0.310
   5   5   0    7.331    5.707  0.438
   6   5   0   39.853   39.899  0.392
   7   5   0    4.538    3.560  1.879
   0   6   0   25.288   26.113  0.257
   1   6   0   22.653   22.238  0.245
   2   6   0    4.767    4.150  1.197
   3   6   0    0.000    1.151  9.954
   4   6   0    8.311    8.585  0.455
   5   6   0   17.250   16.728  0.334
   6   6   0   18.167   17.117  0.351
   7   6   0    2.468    2.503  3.265
   1   7   0   13.609   13.001  0.328
   2   7   0    0.000    1.915  9.954
   3   7   0    2.451    0.087  3.064
   4   7   0    4.950    4.944  1.830
   5   7   0    0.000    1.422  9.954
   6   7   0   11.375   10.737  0.417
   0   8   0    5.548    5.228  0.606
   1   8   0    0.000    2.479  9.954
   2   8   0    4.049    2.571  2.025
   3   8   0   13.372   15.204  0.379
   4   8   0    0.000    0.863  9.954
   5   8   0    4.257    2.595  2.206
   1   9   0    0.000    2.749  9.954
   2   9   0   14.625   15.844  0.387
   3   9   0   10.773   11.223  0.398
   1   0   1   11.845   12.116  0.123
   2   0   1    1.773    1.591  2.387
   3   0   1   14.207   14.744  0.186
   4   0   1   17.043   15.881  0.207
   5   0   1   44.807   45.813  0.476
   6   0   1   29.203   27.602  0.299
   7   0   1    0.000    3.085  9.944
   8   0   1    6.589    7.697  0.574
   0   1   1    5.328    4.948  0.204
   1   1   1   24.638   25.953  0.253
   2   1   1   15.444   17.488  0.169
   3   1   1   11.359   11.843  0.204
   4   1   1   12.078   11.904  0.243
   5   1   1   18.826   18.415  0.234
   6   1   1   11.948   11.491  0.325
   7   1   1    2.751    1.842  3.220
   8   1   1    3.536    1.263  1.537
   0   2   1   54.834   55.411  0.311
   1   2   1   42.185   43.700  0.339
   2   2   1   19.929   20.232  0.198
   3   2   1   14.251   14.085  0.205
   4   2   1    8.575    9.026  0.290
   5   2   1    2.552    1.175  2.330
   6   2   1    9.699    9.144  0.369
   7   2   1    7.441    8.268  0.476
   8   2   1    0.000    2.707  9.944
   0   3   1   74.036   74.960  0.378
   1   3   1   53.129   53.437  0.398
   2   3   1    8.514    8.260  0.238
   3   3   1    5.396    5.663  0.360
   4   3   1   13.143   13.699  0.253
   5   3   1    9.439    9.716  0.335
   6   3   1   11.205   10.855  0.355
   7   3   1    5.116    1.084  1.599
   8   3   1    4.139    3.826  2.145
   0   4   1   20.336   20.944  0.203
   1   4   1   23.795   24.025  0.230
   2   4   1   14.323   14.065  0.219
   3   4   1    7.561    8.159  0.321
   4   4   1    5.132    4.136  0.437
   5   4   1    5.936    5.568  0.450
   6   4   1    4.246    1.397  1.733
   7   4   1    5.276    3.058  1.599
   8   4   1    7.492    6.593  0.527
   0   5   1   24.063   23.083  0.244
   1   5   1   19.866   20.633  0.218
   2   5   1    7.196    7.062  0.341
   3   5   1   11.746   12.514  0.294
   4   5   1   13.874   13.733  0.289
   5   5   1    2.345    3.319  1.308
   6   5   1   18.683   18.312  0.323
   7   5   1    5.641    5.489  1.456
   0   6   1    9.506    8.402  0.312
   1   6   1    4.261    4.729  1.371
   2   6   1    3.791    2.758  1.773
   3   6   1    8.920    9.413  0.374
   4   6   1    3.788    2.203  1.715
   5   6   1   13.841   14.086  0.365
   6   6   1   13.659   13.283  0.358
   7   6   1    6.664    5.940  0.557
   0   7   1    4.520    5.493  0.659
   1   7   1    0.000    2.042  9.954
   2   7   1    2.911    2.316  2.657
   3   7   1    2.745    1.823  2.918
   4   7   1    3.839    6.044  2.307
   5   7   1    5.692    5.154  1.500
   6   7   1    6.966    7.249  0.568
   0   8   1   17.550   18.566  0.324
   1   8   1    0.000    1.393  9.954
   2   8   1   11.296   12.416  0.386
   3   8   1    8.397    8.524  0.482
   4   8   1    4.312    6.477  2.342
   5   8   1    6.836    7.327  0.539
   0   9   1    5.343    4.123  0.568
   1   9   1    4.465    6.527  0.861
   2   9   1    3.508    3.571  1.007
   3   9   1    3.724    4.848  2.620
   0   0   2   40.398   39.484  0.214
   1   0   2   38.430   40.222  0.267
   2   0   2   22.627   22.799  0.220
   3   0   2    0.000    0.179  9.948
   4   0   2   47.576   46.827  0.473
   5   0   2    6.761    5.189  0.369
   6   0   2   23.170   23.012  0.263
   7   0   2    0.000    1.598  9.949
   8   0   2    5.899    5.939  0.587
   0   1   2   72.011   71.823  0.251
   1   1   2   69.313   72.284  0.286
   2   1   2   33.943   33.926  0.324
   3   1   2   17.434   17.626  0.189
   4   1   2   36.648   35.838  0.376
   5   1   2   16.990   17.524  0.243
   6   1   2    7.126    6.840  0.424
   7   1   2    4.942    3.606  1.590
   8   1   2    2.999    2.776  2.527
   0   2   2   17.055   16.326  0.176
   1   2   2   60.170   60.395  0.343
   2   2   2   34.749   33.941  0.346
   3   2   2    6.771    6.691  0.304
   4   2   2   14.979   13.978  0.225
   5   2   2   13.877   13.461  0.268
   6   2   2    8.720    7.672  0.389
   7   2   2   12.453   11.769  0.369
   8   2   2    3.328    2.720  2.253
   0   3   2    5.125    3.966  0.361
   1   3   2   21.916   20.166  0.219
   2   3   2   22.953   23.586  0.246
   3   3   2   16.588   17.124  0.215
   4   3   2    6.434    5.279  0.356
   5   3   2   13.500   14.182  0.288
   6   3   2   10.623   10.682  0.374
   7   3   2   13.238   13.547  0.378
   8   3   2    8.195    7.824  0.473
   0   4   2   46.303   45.377  0.448
   1   4   2   20.087   20.065  0.212
   2   4   2   34.322   32.738  0.344
   3   4   2    8.193    9.450  0.315
   4   4   2    9.394    8.419  0.307
   5   4   2    7.941    6.989  0.392
   6   4   2    9.917   10.151  0.428
   7   4   2   16.413   16.394  0.354
   8   4   2    9.864    9.056  0.460
   0   5   2   31.224   30.693  0.320
   1   5   2   19.430   18.277  0.224
   2   5   2   13.602   14.947  0.257
   3   5   2   13.502   12.609  0.280
   4   5   2    6.946    6.120  0.433
   5   5   2   11.835   11.032  0.358
   6   5   2    9.184    8.486  0.436
   7   5   2    8.127    8.811  0.499
   0   6   2    9.664    9.855  0.303
   1   6   2   16.978   18.331  0.249
   2   6   2    9.011    8.382  0.347
   3   6   2    4.585    4.134  1.344
   4   6   2   10.170    8.817  0.381
   5   6   2   11.126   10.712  0.392
   6   6   2    4.702    4.999  0.741
   7   6   2    4.523    2.744  1.631
   0   7   2    0.000    0.168  9.957
   1   7   2   11.302   10.825  0.362
   2   7   2    9.842    9.470  0.386
   3   7   2    7.275    6.630  0.508
   4   7   2    5.597    4.270  1.660
   5   7   2   11.420   11.816  0.410
   6   7   2    7.033    6.491  0.554
   0   8   2    8.433    8.457  0.481
   1   8   2    0.000    2.787  9.957
   2   8   2    6.079    7.096  0.599
   3   8   2    4.178    4.882  2.211
   4   8   2    1.368    4.453  6.523
   5   8   2    5.233    5.469  0.669
   0   9   2    1.915    3.018  3.769
   1   9   2    3.849    3.622  2.151
   2   9   2    9.808    9.619  0.465
   3   9   2   14.315   14.226  0.381
   1   0   3    3.925    4.168  0.360
   2   0   3   33.539   35.366  0.318
   3   0   3    3.092    1.473  1.417
   4   0   3   35.185   34.755  0.347
   5   0   3    3.825    0.424  1.546
   6   0   3    2.987    0.562  1.967
   7   0   3    1.234    1.304  6.444
   8   0   3    2.680    2.492  2.680
   0   1   3   20.368   21.484  0.198
   1   1   3  139.269  145.581  0.306
   2   1   3   42.597   42.207  0.373
   3   1   3    7.514    7.976  0.257
   4   1   3   44.146   42.273  0.421
   5   1   3   11.713   11.164  0.284
   6   1   3   18.711   19.428  0.270
   7   1   3   13.667   13.595  0.349
   8   1   3    6.905    5.526  0.503
   0   2   3   14.928   15.637  0.172
   1   2   3  101.217  102.839  0.356
   2   2   3   59.112   59.916  0.399
   3   2   3    2.970    4.365  1.660
   4   2   3   25.103   25.393  0.249
   5   2   3    6.424    6.593  0.394
   6   2   3    4.174    2.790  1.480
   7   2   3   18.196   18.417  0.324
   8   2   3    9.549   10.624  0.479
   0   3   3   59.943   59.084  0.404
   1   3   3   40.007   40.758  0.362
   2   3   3    7.119    8.111  0.288
   3   3   3   17.377   18.644  0.215
   4   3   3   16.257   16.313  0.242
   5   3   3    0.000    1.604  9.936
   6   3   3   10.005    9.176  0.385
   7   3   3   20.880   19.990  0.319
   8   3   3    0.000    1.951  9.936
   0   4   3   32.385   31.991  0.330
   1   4   3   36.082   35.589  0.364
   2   4   3   47.757   46.411  0.428
   3   4   3   12.486   12.352  0.263
   4   4   3   13.024   13.300  0.277
   5   4   3   13.852   14.144  0.310
   6   4   3    5.542    7.276  1.492
   7   4   3   14.113   14.360  0.375
   8   4   3   16.034   14.923  0.386
   0   5   3    6.959    7.316  0.347
   1   5   3    4.017    1.795  0.527
   2   5   3   12.632   12.152  0.265
   3   5   3   18.888   18.795  0.258
   4   5   3    5.945    6.835  0.513
   5   5   3   17.666   18.474  0.314
   6   5   3   15.520   14.521  0.355
   7   5   3   11.993   12.077  0.416
   0   6   3   21.398   21.973  0.246
   1   6   3   13.502   12.878  0.291
   2   6   3    4.581    6.116  1.677
   3   6   3   12.032   12.030  0.333
   4   6   3    4.999    5.272  1.563
   5   6   3   17.444   17.746  0.338
   6   6   3    0.000    5.421  9.959
   0   7   3    5.605    5.984  1.546
   1   7   3    0.000    3.003  9.959
   2   7   3    9.490    8.446  0.409
   3   7   3    8.875   10.308  0.459
   4   7   3    4.657    6.415  1.970
   5   7   3   13.325   13.431  0.368
   6   7   3    4.024    2.595  2.164
   0   8   3    0.000    0.841  9.959
   1   8   3    5.568    4.756  0.585
   2   8   3   14.383   14.370  0.357
   3   8   3    2.300    7.722  4.252
   4   8   3   10.993   10.814  0.415
   5   8   3    3.199    5.091  3.215
   0   9   3    0.000    3.382  9.957
   1   9   3    9.438    7.745  0.399
   2   9   3   10.605   12.340  0.448
   3   9   3    2.456    2.685  3.545
   0   0   4   13.177   13.538  0.158
   1   0   4   45.454   47.209  0.331
   2   0   4   49.059   48.737  0.379
   3   0   4   12.515   12.361  0.217
   4   0   4    2.083    1.781  2.542
   5   0   4    4.016    1.526  1.112
   6   0   4    0.000    0.019  9.936
   7   0   4    7.485    7.920  0.525
   8   0   4    0.000    3.041  9.936
   0   1   4   24.062   22.748  0.236
   1   1   4   78.338   81.264  0.335
   2   1   4   48.915   51.513  0.391
   3   1   4    6.990    5.918  0.291
   4   1   4   35.183   33.958  0.354
   5   1   4   13.385   14.779  0.270
   6   1   4   10.192   10.368  0.348
   7   1   4   19.520   19.802  0.317
   8   1   4   14.462   13.707  0.364
   0   2   4    8.168    7.943  0.244
   1   2   4   79.437   78.466  0.377
   2   2   4   24.042   24.076  0.240
   3   2   4   10.483    8.798  0.245
   4   2   4   17.953   17.887  0.229
   5   2   4    0.000    5.144  9.965
   6   2   4    3.518    6.359  2.510
   7   2   4   10.838   11.277  0.424
   8   2   4    9.492    8.657  0.439
   0   3   4   12.756   13.658  0.203
   1   3   4   24.323   23.498  0.239
   2   3   4    0.000    4.096  9.965
   3   3   4   15.594   14.836  0.228
   4   3   4   11.814   11.280  0.272
   5   3   4    3.691    2.310  1.735
   6   3   4    9.699    9.998  0.410
   7   3   4   22.150   21.340  0.315
   8   3   4    7.414    8.306  0.530
   0   4   4    6.809    8.009  0.320
   1   4   4   34.467   33.891  0.343
   2   4   4   40.416   38.021  0.392
   3   4   4   22.646   19.991  0.231
   4   4   4   13.026   13.453  0.287
   5   4   4    8.912    8.109  0.372
   6   4   4    0.000    4.200  9.965
   7   4   4   10.871   11.554  0.412
   0   5   4    4.543    4.962  0.475
   1   5   4   18.299   18.510  0.238
   2   5   4   14.033   14.334  0.263
   3   5   4    6.618    5.495  0.404
   4   5   4   13.269   13.461  0.319
   5   5   4   14.036   15.426  0.355
   6   5   4    7.489    7.198  0.544
   7   5   4    8.339    8.098  0.524
   0   6   4   18.841   19.518  0.260
   1   6   4   14.592   14.241  0.276
   2   6   4   18.594   17.919  0.281
   3   6   4   10.344   10.061  0.354
   4   6   4    3.238    4.533  1.047
   5   6   4   17.611   18.443  0.340
   6   6   4    0.000    1.676  9.965
   0   7   4   10.047   11.201  0.383
   1   7   4    8.285    8.217  0.412
   2   7   4   17.589   19.686  0.311
   3   7   4    7.802    7.415  0.526
   4   7   4    1.842    4.576  4.558
   5   7   4    5.992    5.805  0.591
   6   7   4    8.391    7.984  0.490
   0   8   4    4.774    5.685  1.929
   1   8   4   10.621   11.055  0.419
   2   8   4   10.651   10.824  0.413
   3   8   4    1.339    3.053  5.949
   4   8   4    7.520    7.607  0.473
   0   9   4    0.000    1.289  9.966
   1   9   4   10.431   11.175  0.438
   2   9   4    3.951    4.211  1.746
   3   9   4    5.888    6.625  1.688
   1   0   5    3.137    0.210  1.423
   2   0   5   24.954   24.283  0.244
   3   0   5   22.034   22.685  0.224
   4   0   5    0.000    3.367  9.970
   5   0   5    5.993    5.664  0.431
   6   0   5    7.096    8.223  0.450
   7   0   5   12.797   12.423  0.369
   8   0   5    8.452    9.168  0.464
   0   1   5   34.327   35.406  0.318
   1   1   5   47.932   48.413  0.376
   2   1   5   51.710   54.293  0.407
   3   1   5   38.465   37.806  0.401
   4   1   5   17.926   19.022  0.222
   5   1   5    6.402    7.448  0.402
   6   1   5    6.953    8.395  0.482
   7   1   5   23.210   23.230  0.304
   8   1   5    5.219    3.889  0.621
   0   2   5   16.606   15.710  0.177
   1   2   5    9.628   10.391  0.234
   2   2   5   29.776   29.091  0.294
   3   2   5   32.178   32.522  0.321
   4   2   5   20.270   20.299  0.227
   5   2   5    1.091    1.673  5.030
   6   2   5    4.443    5.078  1.878
   7   2   5   11.321   11.156  0.398
   8   2   5   13.610   13.629  0.386
   0   3   5    3.979    2.848  1.177
   1   3   5   23.803   22.987  0.247
   2   3   5   18.910   18.381  0.209
   3   3   5   46.981   44.779  0.439
   4   3   5    4.972    3.752  0.477
   5   3   5    5.416    8.011  1.521
   6   3   5    5.853    6.621  1.521
   7   3   5    6.050    5.739  0.578
   8   3   5    3.159    1.183  2.426
   0   4   5    4.310    5.106  0.454
   1   4   5   30.955   30.199  0.309
   2   4   5    0.000    7.084  9.970
   3   4   5   15.696   15.251  0.246
   4   4   5   18.302   18.775  0.270
   5   4   5    6.214    6.524  0.521
   6   4   5    7.717    7.000  0.503
   7   4   5   13.885   13.096  0.385
   0   5   5   19.581   20.841  0.234
   1   5   5   22.324   22.404  0.236
   2   5   5    4.607    4.680  0.548
   3   5   5   12.986   12.213  0.303
   4   5   5   12.179   11.256  0.348
   5   5   5    5.389    5.708  1.521
   6   5   5    0.000    2.685  9.964
   7   5   5    8.784    7.499  0.472
   0   6   5   11.463   11.043  0.310
   1   6   5   15.017   14.322  0.286
   2   6   5    4.698    2.407  1.429
   3   6   5    9.758    9.075  0.398
   4   6   5   11.703   13.776  0.384
   5   6   5   12.937   12.168  0.378
   6   6   5    4.351    3.200  1.740
   0   7   5    3.586    4.244  2.263
   1   7   5   14.723   15.635  0.329
   2   7   5    0.000    5.454  9.965
   3   7   5    2.190    3.701  4.049
   4   7   5    3.477    3.613  2.369
   5   7   5    4.345    3.046  1.374
   0   8   5    9.895   10.163  0.445
   1   8   5   14.348   13.506  0.346
   2   8   5    0.000    4.667  9.966
   3   8   5    0.000    1.443  9.966
   4   8   5    3.418    1.529  2.206
   0   9   5    4.788    3.747  0.785
   1   9   5    7.081    6.298  0.519
   2   9   5    4.561    0.843  0.707
   0   0   6    3.654    2.139  1.326
   1   0   6   21.712   22.053  0.225
   2   0   6   23.015   24.761  0.235
   3   0   6   14.216   13.607  0.217
   4   0   6   10.064    9.319  0.280
   5   0   6    0.000    0.628  9.970
   6   0   6    5.134    7.670  1.693
   7   0   6    9.286    9.680  0.445
   8   0   6    4.137    2.244  1.641
   0   1   6   11.423   11.021  0.206
   1   1   6    5.255    5.113  0.334
   2   1   6   43.995   44.929  0.436
   3   1   6   10.562   10.602  0.256
   4   1   6    6.443    6.367  0.377
   5   1   6   10.625   10.765  0.310
   6   1   6    3.360    2.692  2.079
   7   1   6    9.747   10.777  0.460
   8   1   6   21.276   21.403  0.334
   0   2   6   31.635   30.544  0.304
   1   2   6   17.009   17.485  0.187
   2   2   6   29.261   29.385  0.287
   3   2   6   12.008   12.022  0.242
   4   2   6   13.751   13.112  0.263
   5   2   6    3.695    4.020  1.832
   6   2   6    5.402    3.765  1.377
   7   2   6   14.845   15.047  0.361
   8   2   6    4.863    6.837  2.106
   0   3   6    2.298    0.928  2.171
   1   3   6   19.165   18.640  0.200
   2   3   6   50.450   49.272  0.490
   3   3   6   23.530   23.409  0.223
   4   3   6   14.002   14.001  0.283
   5   3   6    0.000    2.321  9.996
   6   3   6    5.113    6.412  1.640
   7   3   6    7.075    6.112  0.531
   8   3   6    4.741    4.602  1.963
   0   4   6    0.000    1.920  9.996
   1   4   6    4.127    3.600  0.507
   2   4   6   46.938   45.157  0.465
   3   4   6   14.503   14.895  0.273
   4   4   6    3.888    5.260  1.903
   5   4   6    8.717    9.277  0.440
   6   4   6    8.313    8.844  0.475
   7   4   6   14.622   12.812  0.363
   0   5   6    2.078    2.892  2.519
   1   5   6   24.205   24.129  0.250
   2   5   6   30.197   29.028  0.290
   3   5   6   10.458    9.203  0.336
   4   5   6   12.254   13.528  0.340
   5   5   6    4.168    3.776  1.787
   6   5   6    3.775    4.349  0.840
   7   5   6    6.629    6.521  0.584
   0   6   6    0.000    3.054 10.007
   1   6   6   20.865   19.419  0.272
   2   6   6   17.985   17.813  0.291
   3   6   6   13.341   12.176  0.345
   4   6   6   12.999   11.974  0.363
   5   6   6    6.063    8.266  1.521
   6   6   6    0.000    4.190 10.007
   0   7   6    8.393    8.088  0.450
   1   7   6   18.690   19.039  0.317
   2   7   6   10.634   11.085  0.403
   3   7   6    0.000    2.631 10.007
   4   7   6   15.641   17.282  0.374
   5   7   6    1.394    5.182  5.705
   0   8   6   13.091   12.759  0.378
   1   8   6    9.477    9.552  0.437
   2   8   6    0.000    5.646 10.007
   3   8   6    4.747    6.286  1.938
   4   8   6    9.922   10.868  0.436
   0   9   6    3.710    3.705  1.965
   1   9   6    5.808    7.294  1.816
   2   9   6    3.776    4.194  2.398
   1   0   7   22.015   23.399  0.228
   2   0   7    5.780    6.972  0.349
   3   0   7   39.862   41.632  0.382
   4   0   7    2.492    1.088  1.970
   5   0   7    1.568    1.323  3.881
   6   0   7    4.504    0.879  1.267
   7   0   7    8.401    9.864  0.488
   8   0   7   16.264   15.983  0.383
   0   1   7    6.804    6.739  0.300
   1   1   7   12.666   12.845  0.202
   2   1   7   21.249   21.683  0.222
   3   1   7    6.875    4.417  0.333
   4   1   7   12.360   10.814  0.271
   5   1   7    6.522    7.455  0.450
   6   1   7    8.758   10.137  0.424
   7   1   7    4.134    1.497  2.004
   8   1   7   10.322   10.534  0.446
   0   2   7    4.775    3.891  0.412
   1   2   7   23.190   22.515  0.224
   2   2   7   22.489   22.276  0.212
   3   2   7   57.781   56.418  0.513
   4   2   7   10.130   10.577  0.323
   5   2   7    1.611    4.229  4.766
   6   2   7    0.000    3.453 10.015
   7   2   7    5.924    5.489  1.676
   8   2   7    9.163    9.806  0.497
   0   3   7   17.413   17.252  0.211
   1   3   7   11.307   11.402  0.251
   2   3   7   31.335   29.297  0.300
   3   3   7   10.237    8.899  0.297
   4   3   7   11.381   11.692  0.300
   5   3   7    0.000    2.952 10.015
   6   3   7    7.246    7.826  0.528
   7   3   7    8.955    8.775  0.435
   0   4   7    9.688   10.573  0.294
   1   4   7    3.306    2.252  1.554
   2   4   7   19.127   18.750  0.242
   3   4   7   19.426   18.963  0.258
   4   4   7    0.000    0.800 10.015
   5   4   7    3.455    4.475  2.326
   6   4   7    2.914    5.717  2.655
   7   4   7    8.400    9.062  0.503
   0   5   7    3.196    3.774  1.712
   1   5   7    0.000    2.774 10.007
   2   5   7    6.285    7.610  0.454
   3   5   7   17.172   16.169  0.300
   4   5   7   10.626    9.764  0.390
   5   5   7    1.278    1.798  6.094
   6   5   7   10.208    9.804  0.434
   7   5   7    5.566    5.465  1.901
   0   6   7   17.362   16.540  0.283
   1   6   7    9.584   10.315  0.367
   2   6   7   18.665   18.844  0.302
   3   6   7    8.845    7.328  0.445
   4   6   7    9.269    9.801  0.462
   5   6   7    5.765    5.670  0.578
   6   6   7    7.514    7.007  0.500
   0   7   7    3.274    1.153  2.156
   1   7   7    9.022   10.802  0.482
   2   7   7    4.910    5.518  1.902
   3   7   7   14.489   13.156  0.371
   4   7   7    8.016    9.028  0.506
   5   7   7   10.216   10.914  0.452
   0   8   7   20.488   19.986  0.333
   1   8   7   10.258   10.544  0.455
   2   8   7    8.581    6.822  0.460
   3   8   7    9.707    8.208  0.441
   4   8   7    3.199    1.851  2.329
   0   9   7    2.005    2.924  4.134
   1   9   7    3.489    4.370  2.665
   0   0   8    6.952    7.766  0.318
   1   0   8   11.671   11.504  0.230
   2   0   8    5.206    6.268  0.396
   3   0   8   39.513   40.913  0.402
   4   0   8    6.403    4.299  0.394
   5   0   8    9.784   10.940  0.359
   6   0   8    4.898    7.096  1.785
   7   0   8    4.569    3.572  1.806
   8   0   8    1.829    2.160  1.883
   0   1   8   11.799   12.644  0.236
   1   1   8   24.004   23.483  0.249
   2   1   8   14.691   13.226  0.221
   3   1   8   21.495   23.121  0.232
   4   1   8   21.124   20.776  0.244
   5   1   8    5.769    6.038  0.552
   6   1   8   12.732   13.308  0.370
   7   1   8    8.022    9.430  0.484
   8   1   8    9.954    9.289  0.471
   0   2   8    8.025    6.405  0.287
   1   2   8   32.625   32.138  0.324
   2   2   8   11.490   10.782  0.254
   3   2   8   39.548   40.280  0.386
   4   2   8   10.680    8.498  0.305
   5   2   8    4.026    5.171  1.883
   6   2   8   18.218   18.739  0.330
   7   2   8    0.000    0.302  9.993
   0   3   8    5.997    7.017  0.382
   1   3   8   29.272   27.427  0.285
   2   3   8   29.504   27.582  0.300
   3   3   8   19.353   19.750  0.247
   4   3   8    6.033    4.464  0.432
   5   3   8    0.000    0.323  9.993
   6   3   8   21.197   21.428  0.316
   7   3   8    8.495    9.564  0.473
   0   4   8   20.370   19.700  0.234
   1   4   8    7.595    6.872  0.333
   2   4   8   10.267    9.858  0.327
   3   4   8    7.802    7.668  0.388
   4   4   8    4.053    4.931  2.109
   5   4   8    5.553    2.875  1.570
   6   4   8   13.009   13.613  0.363
   7   4   8    7.849    7.763  0.522
   0   5   8    6.712    8.608  0.462
   1   5   8   12.530   12.934  0.307
   2   5   8   20.407   18.630  0.266
   3   5   8   10.034   10.551  0.371
   4   5   8   10.184    9.994  0.424
   5   5   8    9.148   10.150  0.465
   6   5   8    6.280    9.545  1.698
   0   6   8   31.046   30.624  0.309
   1   6   8    6.769    6.646  0.485
   2   6   8    6.164    7.148  1.546
   3   6   8   17.498   15.893  0.325
   4   6   8    3.674    5.705  2.408
   5   6   8    3.333    2.730  2.041
   6   6   8    6.530    6.588  0.565
   0   7   8   13.346   14.645  0.396
   1   7   8   10.260   10.740  0.417
   2   7   8    9.765    9.714  0.440
   3   7   8   14.813   14.434  0.370
   4   7   8   15.721   16.422  0.375
   5   7   8    9.849   12.865  0.498
   0   8   8   20.697   21.207  0.338
   1   8   8    4.282    4.010  1.866
   2   8   8    0.000    3.554 10.014
   3   8   8    4.140    4.892  0.902
   0   9   8    8.149    8.468  0.523
   1   0   9    0.000    1.338 10.019
   2   0   9   11.991   11.994  0.250
   3   0   9    2.257    5.027  2.583
   4   0   9    4.843    5.372  1.522
   5   0   9    7.450    9.207  0.462
   6   0   9    5.315    4.509  1.534
   7   0   9    4.253    2.036  1.619
   0   1   9    4.340    3.954  0.484
   1   1   9   40.135   38.345  0.377
   2   1   9    8.806    9.838  0.293
   3   1   9   17.339   17.518  0.241
   4   1   9   24.995   24.527  0.255
   5   1   9   10.118    8.816  0.388
   6   1   9   11.745   11.162  0.378
   7   1   9   10.078    9.636  0.414
   0   2   9   18.255   16.889  0.218
   1   2   9   30.198   29.332  0.302
   2   2   9    9.486    8.819  0.301
   3   2   9   30.255   30.794  0.299
   4   2   9    5.532    4.383  0.499
   5   2   9    4.772    6.915  1.620
   6   2   9   20.901   20.672  0.327
   7   2   9   12.343   13.451  0.398
   0   3   9    6.099    5.409  0.391
   1   3   9   35.878   33.936  0.358
   2   3   9   18.926   19.458  0.246
   3   3   9   12.590   13.208  0.298
   4   3   9    8.945    9.507  0.383
   5   3   9    4.748    7.437  1.958
   6   3   9   23.726   22.980  0.316
   7   3   9   10.117    9.536  0.448
   0   4   9    9.238    9.731  0.323
   1   4   9    7.582    7.798  0.377
   2   4   9    4.998    5.400  0.545
   3   4   9   13.639   14.239  0.308
   4   4   9    2.940    3.972  2.750
   5   4   9    3.359    3.750  2.435
   6   4   9    9.927    9.246  0.439
   7   4   9   10.265   11.615  0.467
   0   5   9   14.777   14.008  0.297
   1   5   9    0.000    2.842 10.019
   2   5   9    8.077    7.546  0.417
   3   5   9   11.824   12.247  0.372
   4   5   9    4.357    6.313  2.179
   5   5   9    0.000    5.538 10.019
   6   5   9    8.583    8.123  0.517
   0   6   9   14.889   14.641  0.322
   1   6   9    5.484    6.004  0.599
   2   6   9   15.513   15.336  0.340
   3   6   9   16.002   15.971  0.339
   4   6   9    6.522    5.540  0.572
   5   6   9   10.328   10.856  0.438
   0   7   9   35.263   33.205  0.367
   1   7   9    5.086    4.690  0.651
   2   7   9   10.627   10.662  0.432
   3   7   9    7.001    7.078  0.529
   4   7   9    7.172    5.269  0.520
   0   8   9    8.659    9.161  0.492
   1   8   9   10.157    9.467  0.428
   2   8   9    8.391    7.055  0.513
   3   8   9   15.323   15.071  0.406
   0   0  10   48.215   46.047  0.426
   1   0  10    2.532    1.213  1.940
   2   0  10    2.629    0.057  2.116
   3   0  10    4.197    5.984  1.388
   4   0  10   13.756   13.061  0.296
   5   0  10    0.000    0.186 10.019
   6   0  10    3.386    6.627  2.661
   7   0  10    5.124    3.512  1.637
   0   1  10   22.671   22.221  0.227
   1   1  10   26.870   24.533  0.266
   2   1  10    8.699    8.341  0.325
   3   1  10    4.097    2.765  1.317
   4   1  10    5.034    4.751  1.612
   5   1  10    5.640    8.292  1.681
   6   1  10    9.975    9.197  0.434
   7   1  10    4.348    2.793  1.474
   0   2  10    7.570    7.652  0.347
   1   2  10   13.975   12.837  0.259
   2   2  10   10.518   10.302  0.288
   3   2  10   12.529   13.304  0.294
   4   2  10   13.742   14.418  0.314
   5   2  10    9.146    7.295  0.412
   6   2  10   17.507   19.072  0.341
   7   2  10    6.063    6.656  1.522
   0   3  10    9.962   10.323  0.307
   1   3  10   17.158   17.039  0.249
   2   3  10    9.760    9.563  0.336
   3   3  10   11.216   11.397  0.323
   4   3  10   10.524   10.132  0.370
   5   3  10    7.092    5.938  0.543
   6   3  10   13.268   12.471  0.375
   7   3  10    3.749    1.620  2.192
   0   4  10    4.499    5.560  1.205
   1   4  10    8.125    7.592  0.386
   2   4  10    4.223    5.801  1.538
   3   4  10   10.936   11.254  0.358
   4   4  10   11.179   10.235  0.383
   5   4  10    0.000    1.752 10.021
   6   4  10    4.114    3.335  2.132
   0   5  10    6.830    6.790  0.510
   1   5  10    6.803    7.284  0.474
   2   5  10    7.417    7.802  0.493
   3   5  10    7.027    7.288  0.514
   4   5  10    7.096    6.635  0.547
   5   5  10    0.000    1.426 10.021
   6   5  10    8.293    8.945  0.493
   0   6  10   18.829   19.323  0.316
   1   6  10   11.549   11.718  0.391
   2   6  10    2.527    3.519  3.342
   3   6  10    0.000    6.391 10.021
   4   6  10    5.221    4.815  1.732
   5   6  10   12.263   13.032  0.427
   0   7  10    8.481    8.952  0.470
   1   7  10    5.567    4.972  0.674
   2   7  10   10.699    9.255  0.400
   3   7  10   11.304   11.252  0.407
   4   7  10    4.009    4.510  2.403
   0   8  10   15.951   16.478  0.375
   1   8  10    4.201    4.856  2.251
   2   8  10    5.310    4.994  1.934
   1   0  11   14.213   13.703  0.262
   2   0  11    1.803    2.099  3.079
   3   0  11    1.092    0.888  5.541
   4   0  11    7.072    6.349  0.480
   5   0  11   14.378   14.930  0.347
   6   0  11   14.618   14.974  0.358
   7   0  11    0.000    2.717 10.033
   0   1  11    4.497    7.345  1.466
   1   1  11   10.200    9.935  0.303
   2   1  11    5.407    5.161  0.478
   3   1  11    3.478    3.476  1.739
   4   1  11    1.645    2.125  4.653
   5   1  11   21.354   21.855  0.307
   6   1  11    8.915    9.025  0.458
   7   1  11    3.531    1.478  0.877
   0   2  11   28.855   28.992  0.272
   1   2  11   18.174   17.347  0.249
   2   2  11    4.164    8.523  1.878
   3   2  11    5.147    5.257  1.486
   4   2  11    9.825    9.850  0.403
   5   2  11   26.760   26.182  0.297
   6   2  11    8.022    7.713  0.486
   7   2  11    2.006    2.170  4.652
   0   3  11   23.290   22.946  0.245
   1   3  11    4.977    4.585  1.249
   2   3  11    7.225    7.547  0.460
   3   3  11   10.699   10.413  0.345
   4   3  11   13.077   12.216  0.350
   5   3  11   23.052   23.357  0.316
   6   3  11    3.045    2.998  2.217
   0   4  11    1.959    4.087  3.876
   1   4  11    7.740    8.135  0.425
   2   4  11    3.086    5.596  2.364
   3   4  11    4.519    2.434  1.738
   4   4  11   16.291   16.743  0.351
   5   4  11    7.155    5.743  0.578
   6   4  11    3.177    2.854  1.095
   0   5  11    8.645    9.847  0.432
   1   5  11   10.135    9.855  0.393
   2   5  11    4.064    3.030  2.162
   3   5  11    0.000    1.256 10.021
   4   5  11    9.024    9.017  0.452
   5   5  11   10.954   11.698  0.416
   0   6  11    8.693    7.212  0.449
   1   6  11   25.748   25.249  0.303
   2   6  11    7.314    6.827  0.511
   3   6  11    9.729    9.384  0.428
   4   6  11    8.383    9.759  0.483
   5   6  11    3.789    4.980  2.747
   0   7  11   15.338   14.475  0.370
   1   7  11   15.900   15.768  0.355
   2   7  11    6.694    9.776  1.708
   3   7  11    5.043    5.255  1.724
   0   8  11    0.000    2.519 10.021
   1   8  11   11.136   11.136  0.442
   0   0  12   63.555   59.748  0.555
   1   0  12   11.146   10.730  0.301
   2   0  12    0.000    0.904 10.033
   3   0  12    0.000    2.684 10.033
   4   0  12    0.000    0.196 10.033
   5   0  12   42.919   42.042  0.427
   6   0  12    3.287    3.337  2.419
   7   0  12    6.050    3.381  1.540
   0   1  12    4.946    5.667  1.282
   1   1  12    8.325    8.139  0.354
   2   1  12    2.682    4.319  2.625
   3   1  12    3.609    3.501  1.858
   4   1  12   11.358   11.283  0.374
   5   1  12   26.085   25.578  0.305
   6   1  12    8.610    8.209  0.457
   7   1  12    5.543    2.975  1.395
   0   2  12   33.818   31.058  0.324
   1   2  12   11.207   11.046  0.321
   2   2  12    4.744    2.879  1.369
   3   2  12    6.007    5.357  0.483
   4   2  12   12.156   13.454  0.374
   5   2  12   19.915   20.836  0.329
   6   2  12    8.935   10.176  0.472
   0   3  12    0.000    2.270 10.061
   1   3  12   13.916   13.283  0.299
   2   3  12    7.131    6.709  0.444
   3   3  12    2.941    5.056  2.879
   4   3  12   15.328   15.263  0.338
   5   3  12   14.002   12.761  0.372
   6   3  12   10.454   12.047  0.456
   0   4  12    0.000    4.387 10.061
   1   4  12   20.876   20.595  0.285
   2   4  12    5.530    4.652  1.530
   3   4  12    0.000    0.867 10.061
   4   4  12   10.167   10.427  0.434
   5   4  12    1.924    5.404  4.614
   6   4  12   11.211   11.808  0.456
   0   5  12   16.527   15.765  0.325
   1   5  12   27.251   27.518  0.290
   2   5  12    8.243    8.185  0.498
   3   5  12    0.000    1.753 10.061
   4   5  12   10.026   11.535  0.441
   5   5  12    5.781    7.224  0.741
   0   6  12   11.014   12.011  0.421
   1   6  12   17.594   16.997  0.338
   2   6  12   10.469    9.913  0.421
   3   6  12    4.312    4.273  1.804
   4   6  12    5.637    7.259  1.536
   0   7  12    5.667    4.403  1.463
   1   7  12   13.743   14.144  0.390
   2   7  12    8.859    8.578  0.499
   3   7  12    0.000    3.733 10.061
   1   0  13    2.475    2.665  2.561
   2   0  13    7.519    8.179  0.416
   3   0  13    4.410   10.064  2.089
   4   0  13    0.000    0.008 10.055
   5   0  13   26.248   26.470  0.309
   6   0  13    3.600    3.890  0.886
   0   1  13    7.504    8.378  0.422
   1   1  13   15.159   15.136  0.294
   2   1  13    0.000    3.194 10.055
   3   1  13    6.913    6.609  0.498
   4   1  13    8.267    9.420  0.515
   5   1  13   12.971   12.212  0.390
   6   1  13    6.106    4.904  0.555
   0   2  13   10.292    9.615  0.351
   1   2  13   22.945   21.209  0.262
   2   2  13    9.100    7.677  0.388
   3   2  13    9.038    9.742  0.432
   4   2  13   10.253   10.744  0.405
   5   2  13   17.188   17.086  0.352
   6   2  13    0.000    4.043 10.055
   0   3  13   11.515   10.690  0.343
   1   3  13   25.060   25.226  0.275
   2   3  13    5.361    4.149  1.443
   3   3  13    0.000    4.079 10.055
   4   3  13    9.999   11.151  0.461
   5   3  13   11.736   11.946  0.392
   6   3  13    5.519    5.558  1.830
   0   4  13    9.380    9.250  0.434
   1   4  13   16.103   15.034  0.327
   2   4  13    9.536    8.335  0.436
   3   4  13    6.413    5.920  1.638
   4   4  13    0.000    4.328 10.061
   5   4  13    5.393    4.849  0.661
   0   5  13    0.000    0.841 10.061
   1   5  13   19.800   19.451  0.330
   2   5  13    2.600    3.402  3.439
   3   5  13    4.996    2.621  1.471
   4   5  13    0.000    4.103 10.061
   5   5  13    6.191    5.631  0.643
   0   6  13    1.335    1.657  4.951
   1   6  13    9.756   10.085  0.444
   2   6  13    0.000    1.232 10.061
   3   6  13    7.000    8.271  0.604
   4   6  13    1.440    2.237  5.339
   0   7  13    1.406    1.579  6.248
   1   7  13    8.553    8.763  0.487
   2   7  13    0.000    3.670 10.061
   0   0  14    7.510    8.969  0.457
   1   0  14   12.914   11.966  0.328
   2   0  14    2.640    2.160  2.952
   3   0  14   15.265   16.470  0.342
   4   0  14   18.585   19.232  0.337
   5   0  14    0.000    1.809 10.055
   6   0  14    6.337    5.663  0.632
   0   1  14    4.755    3.031  1.637
   1   1  14   15.384   15.535  0.308
   2   1  14    0.000    2.886 10.055
   3   1  14    4.756    6.741  2.109
   4   1  14   17.920   18.265  0.336
   5   1  14    3.803    0.608  2.044
   6   1  14    0.000    1.176 10.055
   0   2  14    8.564    9.334  0.452
   1   2  14    9.469   10.061  0.420
   2   2  14    7.315    8.648  0.509
   3   2  14    5.815    5.346  0.622
   4   2  14   15.401   15.914  0.351
   5   2  14    9.748   10.048  0.464
   6   2  14    4.443    4.298  0.827
   0   3  14    4.671    7.175  1.849
   1   3  14    5.948    7.260  0.628
   2   3  14    5.395    7.169  1.710
   3   3  14    1.275    4.302  7.015
   4   3  14    0.000    6.691 10.034
   5   3  14    5.712    7.167  1.585
   0   4  14   11.153   11.125  0.401
   1   4  14    7.321    7.314  0.509
   2   4  14   13.756   13.736  0.374
   3   4  14   11.133   12.309  0.422
   4   4  14    7.757    6.712  0.526
   5   4  14    9.400    9.381  0.514
   0   5  14    3.197    1.233  2.353
   1   5  14    6.945    5.742  0.524
   2   5  14   14.362   15.196  0.371
   3   5  14    1.367    2.920  5.339
   4   5  14    0.000    2.819 10.034
   0   6  14    0.000    0.432 10.034
   1   6  14    4.759    3.534  1.751
   2   6  14    7.547    6.238  0.534
   3   6  14    7.999    7.503  0.530
   0   7  14    4.972    1.300  1.522
   1   7  14    5.394    5.083  1.965
   1   0  15    6.603    6.409  0.568
   2   0  15    8.203    8.686  0.499
   3   0  15    4.182    1.400  1.853
   4   0  15   15.331   15.575  0.364
   5   0  15    5.489    3.871  1.609
   0   1  15    0.000    1.275 10.020
   1   1  15   14.706   14.573  0.341
   2   1  15    4.258    4.204  1.991
   3   1  15   14.176   14.769  0.358
   4   1  15   22.757   22.467  0.327
   5   1  15    4.171    5.381  0.867
   0   2  15    0.000    2.262 10.020
   1   2  15   12.310   12.040  0.379
   2   2  15   15.404   14.898  0.357
   3   2  15    4.452    3.787  2.179
   4   2  15    8.850    9.110  0.453
   5   2  15    5.397    4.772  1.735
   0   3  15    3.532    7.733  2.775
   1   3  15   14.139   13.920  0.375
   2   3  15   11.073   12.411  0.415
   3   3  15   14.546   13.962  0.355
   4   3  15    5.447    3.971  1.650
   5   3  15   10.286   10.064  0.459
   0   4  15    0.000    2.996 10.020
   1   4  15    3.895    4.971  2.217
   2   4  15   19.967   18.965  0.328
   3   4  15   13.859   13.993  0.381
   4   4  15    6.696    6.921  0.607
   0   5  15    4.847    3.889  1.657
   1   5  15   11.156   10.600  0.411
   2   5  15   12.791   12.522  0.378
   3   5  15    9.434    9.208  0.465
   0   6  15    7.602    7.841  0.492
   1   6  15    0.000    2.059 10.034
   2   6  15   10.883   10.908  0.456
   0   0  16    5.538    2.661  1.740
   1   0  16    2.832    4.265  1.358
   2   0  16    5.950    6.703  1.804
   3   0  16   25.337   26.233  0.313
   4   0  16    4.486    5.208  1.988
   5   0  16    6.912    6.520  0.539
   0   1  16    4.487    1.940  1.990
   1   1  16    8.585    8.541  0.485
   2   1  16   21.556   21.953  0.325
   3   1  16    3.706    5.004  2.621
   4   1  16   20.709   21.848  0.338
   5   1  16    0.000    3.329 10.020
   0   2  16   12.493   12.454  0.407
   1   2  16    3.025    3.135  1.182
   2   2  16   12.762   12.849  0.387
   3   2  16   10.283   11.075  0.431
   4   2  16    5.991    6.328  1.734
   5   2  16    0.000    4.102 10.020
   0   3  16    4.837    2.827  1.486
   1   3  16    0.000    4.349 10.017
   2   3  16   14.655   14.270  0.343
   3   3  16    9.075    9.918  0.483
   4   3  16    9.433    8.149  0.446
   0   4  16    8.790    7.916  0.469
   1   4  16    7.598    6.973  0.499
   2   4  16   16.244   16.901  0.358
   3   4  16    6.432    4.617  0.572
   4   4  16    5.746    7.448  1.849
   0   5  16    0.000    0.579 10.017
   1   5  16    0.000    1.674 10.017
   2   5  16    8.067    6.727  0.486
   3   5  16   11.208   11.244  0.458
   0   6  16    2.035    4.172  4.717
   1   0  17    0.000    0.175 10.017
   2   0  17    0.000    1.438 10.017
   3   0  17    0.000    3.947 10.017
   4   0  17    8.249    7.385  0.486
   0   1  17    5.480    2.424  1.667
   1   1  17    5.661    6.596  1.679
   2   1  17   22.001   21.867  0.328
   3   1  17   12.072   13.007  0.414
   4   1  17    2.424    4.588  3.499
   0   2  17    0.000    2.112 10.017
   1   2  17    7.842    7.998  0.517
   2   2  17    8.455    8.245  0.478
   3   2  17    9.310    9.362  0.471
   4   2  17    8.191    8.032  0.527
   0   3  17    4.435    1.935  1.699
   1   3  17    0.000    1.390 10.017
   2   3  17    0.000    3.418 10.017
   3   3  17   11.262   10.934  0.442
   0   4  17   12.405   11.634  0.374
   1   4  17    3.657    2.259  2.138
   2   4  17    9.011    7.984  0.508
   3   4  17    3.095    5.035  1.289
   0   5  17    4.268    4.589  2.053
   1   5  17    4.042    1.992  2.173
   0   0  18    4.000    5.205  2.277
   1   0  18    3.546    1.933  2.571
   2   0  18    4.905    3.482  1.970
   3   0  18    4.405    1.529  2.203
   4   0  18    6.532    7.449  0.669
   0   1  18    0.000    0.958 10.017
   1   1  18    3.807    4.130  2.206
   2   1  18   20.012   19.806  0.333
   3   1  18   14.340   15.514  0.396
   0   2  18    0.000    0.518 10.017
   1   2  18    0.000    0.312 10.017
   2   2  18    4.370    2.741  0.808
   3   2  18    5.971    6.824  0.658
   0   3  18    1.955    1.538  3.848
   1   3  18    5.727    4.175  1.642
   2   3  18    6.754   10.069  1.897
   3   3  18    2.879    4.294  3.258
   0   4  18    8.650   10.033  0.510
   1   4  18    5.671    6.169  0.712
   1   0  19    3.670    2.173  2.240
   2   0  19    1.989    0.668  4.769
   3   0  19   22.545   22.980  0.360
   0   1  19    2.400    2.084  3.858
   1   1  19    6.069    4.842  1.800
   2   1  19   11.277   13.388  0.446
   0   2  19    0.000    1.756 10.017
   1   2  19    4.454    0.989  1.863
   2   2  19    5.886    3.918  1.633
   0   3  19    0.000    2.532 10.017
   1   3  19    4.647    3.476  0.800
   0   0  20    6.254    6.960  0.670
   1   0  20    0.000    4.006 10.012
   0   1  20    2.483    3.138  3.285
